# Supplementary material for: Efficient Production of 9,22-Dihydroxy-23,24-bisnorchol-4-ene-3-one from Phytosterols by Modifying Multiple Genes in Mycobacterium fortuitum
Source: Int J Mol Sci. 2024 Mar 22;25(7):3579. doi: 10.3390/ijms25073579 (PMC11011972; doi:10.3390/ijms25073579)
Supplement: Supplementary file 1 [file ijms-25-03579-s001.zip]

Archive with 1 entries (1 files):
- ijms-2917301-supplementary.pdf
